# Supplementary material for: Circulating MicroRNAs and Novel Proteins as Potential Biomarkers of Neurological Complications after Heart Bypass Surgery
Source: J Clin Med. 2021 Jul 13;10(14):3091. doi: 10.3390/jcm10143091 (PMC8303535; doi:10.3390/jcm10143091)
Supplement: Supplementary file 1 [file jcm-10-03091-s001.zip]

Archive with 2 entries (2 files):
- jcm-1252946-supplementary 1-final.xls
- jcm-1252946-supplementary 2-final.pdf
