# Supplementary material for: Circulating MicroRNAs and Novel Proteins as Potential Biomarkers of Neurological Complications after Heart Bypass Surgery
Source: J Clin Med. 2021 Jul 13;10(14):3091. doi: 10.3390/jcm10143091 (PMC8303535; doi:10.3390/jcm10143091)
Supplement: Supplementary file 1 [file jcm-10-03091-s001.zip › jcm-1252946-supplementary 1-final.xls]

## Sheet: BINNER DATBASE 2021 miRNA chose
Lp	age_y	age_y_rec	female_gender_n	creatinine_clearance_mlmin	diabetes_mellitus_type_2_noninsulindependent_n	diabetes_mellitus_type_1_or_2_insulindependent_n	NYHA_n	CCS_class_4_angina_n	Left_Ventricular_Ejection_Fraction_LVEF	recent_myocardial_infarction_90_days_n	previous_myocardial_infarction__90_d_n	Logistic_EuroSCORE_II_for_operative_risk	Body_Mass_Index_BMI_kgm2	previous_PCI_n	smoker_within_past_year_n	HADSA_score	HADSD_score	Surgery_time_min	Grafts_n	Grafts_n_rec	Nadir_HCT_during_surgery	Nadir_HGB_during_surgery_mgdL	RCC_transfusion_during_surgery_n	Time_of_intubation_min	Nadir_MAP_in_ICU_mmHg	Inotropes_in_ICU_n	Nadir_HCT_in_ICU	Nadir_HGB_in_ICU_gdL	RCC_transfusion_in_ICU_n	Nadir_BG_in_ICU_mgdL	Prolonged_ICU_stays__48_h__n	Prolonged_hospitalizations_7_d_n	POCD__default_definition_n	No_neurological_complications	Hyperactive_n	Hypoactive_n	Mixed_n	Delirium_any	Stroke_n	TIA_n	Allcause_mortality_n	Major_bleeding_n	Myocardial_infarction_n	Reintervention_by_PCI_n	Sternal_wound_infection_n	Atrial_fibrillation_n	Acute_kidney_injury_n	GFAP_I	GFAP_II
3	60	1	0	79.7912	1	0	0	0	65	0	0	0.67	29.6399	0	1	4	4	195	3	2	33	11.2	0	425	60	1	28.5	9.3	0	122	0	1	1	0	0	0	0	0	0	0	0	0	0	0	0	1	0	0.045	0.088
4	69	2	1	48.9457	0	1	0	0	70	0	0	2.64	34.1749	0	0	12	7	310	3	2	32	11	0	565	63.3333	0	25.5	8.1	1	79	1	1	1	0	0	0	0	0	0	0	0	0	0	0	0	1	0	0.045	0.128
5	70	2	0	85.7843	0	0	0	0	61	0	0	0.66	31.5115	0	0	3	5	225	2	1	41	14.1	0	820	73.3333	0	41	42	0	117	0	1	1	0	0	0	0	0	0	0	0	0	0	0	1	0	1	0.055	0.081
7	46	1	0	135.451	0	0	3	1	62	0	0	1.01	27.102	0	1	13	9	275	3	2	41	14	0	545	76.6667	1	35.1	13	1	98	0	0	0	1	0	0	0	0	0	0	0	0	0	0	0	0	0	0.101	0.045
8	73	2	0	86.6694	0	0	0	0	54	0	1	0.72	32.872	1	0	-1	-1	210	2	1	31	10.5	0	565	63.3333	0	30.6	10.8	0	99	0	0	0	1	0	0	0	0	0	0	0	0	0	0	0	0	0	0.045	0.045
11	71	2	0	63.3185	1	0	0	1	77	0	0	1.15	28.1969	0	0	7	4	305	3	2	28	9.5	1	715	76.6667	0	26.6	8.3	1	121	0	0	0	0	0	0	1	1	0	0	0	0	0	0	0	0	0	0.045	0.045
18	69	2	1	90.3508	0	0	0	0	73	0	0	0.97	20.4867	0	1	8	7	185	3	2	29	9.7	0	370	63.3333	0	28.4	9.3	0	98	0	0	1	0	0	1	0	1	0	0	0	0	0	0	0	0	0	0.045	0.045
20	66	2	0	90.8772	0	0	0	0	75	1	0	0.69	27.1178	0	0	14	9	115	2	1	39	13.1	0	595	80	0	36.1	11.6	0	103	0	0	0	1	0	0	0	0	0	0	0	0	0	0	0	0	0	0.045	0.063
25	64	1	1	86.2266	0	0	0	0	62	0	1	0.69	31.2026	1	0	5	5	265	4	2	30	10.3	0	795	56.6667	1	31.2	10	1	123	0	0	1	0	0	0	0	0	0	0	0	0	0	0	0	0	0	0.172	0.155
26	64	1	0	75	1	0	0	0	71	0	0	0.76	25	0	0	6	4	255	3	2	32	11	0	500	76.6667	0	30.8	10.2	0	126	0	0	0	1	0	0	0	0	0	0	0	0	0	0	0	0	0	0.045	0.045
30	66	2	0	105.482	0	0	0	0	55	0	0	0.59	26.9896	1	0	4	2	245	2	1	40	13.5	0	760	80	0	31	9.9	0	103	0	0	0	0	1	0	0	1	0	0	0	0	0	0	0	1	0	0.516	0.538
49	66	2	1	102.11	0	0	0	1	81	0	1	0.92	35.1562	1	0	6	5	175	3	2	34	11.7	0	640	40	1	26.6	8.6	0	82	1	1	1	0	0	1	0	1	0	0	0	0	0	0	0	0	1	0.472	0.414
55	72	2	1	81.2689	1	0	0	0	75	1	0	1.37	33.6949	1	0	10	4	175	2	1	31	10.7	0	550	63.3333	1	24.4	8	0	128	0	0	0	1	0	0	0	0	0	0	0	0	0	0	0	0	0	0.045	0.047
56	69	2	0	87.9183	0	0	0	0	55	0	0	0.64	24.7252	0	0	3	1	180	3	2	39	13.3	0	560	73.3333	1	28.9	9.4	0	74	0	0	0	1	0	0	0	0	0	0	0	0	0	0	0	0	0	0.045	0.045
60	72	2	0	118.37	0	0	1	0	48	0	0	0.96	30.3461	0	0	6	2	210	3	2	33	11.1	0	710	58.3333	1	30.5	9.6	0	80	1	1	1	0	1	0	0	1	0	0	0	0	0	0	0	0	0	0.047	0.045
61	62	1	0	134.685	0	0	0	0	73	1	0	0.61	26.0299	0	1	7	2	200	2	1	39	13.3	0	440	86.6667	0	35.1	11.3	0	95	0	0	0	0	0	1	0	1	0	0	0	0	0	0	0	0	0	0.437	0.402
62	63	1	0	104.568	0	0	0	0	49	1	0	0.63	27.1605	1	0	6	3	210	2	1	39	12.1	0	490	63.3333	0	34.8	11.4	0	114	0	1	0	1	0	0	0	0	0	0	0	0	1	0	0	0	0	0.045	0.047
64	74	2	0	68.4866	1	0	0	0	72	0	1	1	22.4913	1	0	8	6	195	4	2	31	10.5	0	470	55	0	26.7	8.8	0	123	0	0	0	1	0	0	0	0	0	0	0	0	0	0	0	0	0	0.047	0.047
66	53	1	0	120.833	1	0	0	0	70	1	0	0.58	27.7177	0	1	8	5	150	2	1	35	11.8	0	500	66.6667	1	31.6	10.9	1	104	0	0	0	1	0	0	0	0	0	0	0	0	0	1	0	0	0	0.178	0.155
67	64	1	0	130.103	1	0	3	0	57	0	0	1.53	37.5567	0	1	5	10	215	3	2	35	11.9	0	825	73.3333	1	35	11.1	0	144	0	1	1	0	0	1	0	1	0	0	0	0	0	0	1	0	1	0.05	0.073
71	71	2	0	107.95	0	0	0	0	73	0	0	0.68	29.5858	0	0	7	6	140	2	1	33	11.3	0	565	66.6667	0	29.3	9.6	0	93	0	1	1	0	1	0	0	1	0	0	0	0	0	0	0	1	0	0.39	0.258
76	74	2	0	97.8604	1	0	0	0	82	1	0	0.86	27.3356	0	0	6	10	275	2	1	34	11.5	0	715	60	1	32.1	11	0	111	0	0	0	0	0	0	1	1	0	0	0	0	0	0	0	0	0	0.166	0.178
83	66	2	0	79.6816	0	0	0	1	70	0	1	1	26.9531	1	1	3	5	175	3	2	36	12.1	0	485	76.6667	0	33.1	10.8	0	84	0	0	0	1	0	0	0	0	0	0	0	0	0	0	0	0	0	0.085	0.149
85	69	2	1	79.6802	0	0	0	1	73	0	0	1.35	30.8444	0	1	6	4	225	3	2	33	11.1	0	715	36.6667	1	28.9	9.7	0	83	1	0	1	0	0	1	0	1	0	0	0	0	0	0	0	0	0	0.138	0.155
87	55	1	0	107.562	0	0	0	0	69	0	1	0.5	28.0428	1	1	4	2	190	2	1	39	13.2	0	705	80	0	34.3	11.5	0	89	0	0	1	0	0	0	0	0	0	0	0	0	0	0	0	0	0	0.097	0.045
88	74	2	0	81.3863	1	0	0	0	57	1	0	1.17	30.6689	1	0	1	0	190	3	2	32	10.8	0	885	66.6667	1	27.2	9	1	110	1	1	1	0	1	0	0	1	0	0	0	0	0	0	0	1	1	0.126	0.132
90	61	1	0	83.2375	0	0	0	0	75	1	0	0.81	21.3068	1	1	11	7	235	2	1	34	11.6	0	395	56.6667	0	28.2	9.5	0	91	0	0	0	1	0	0	0	0	0	0	0	0	0	0	0	0	0	0.045	0.045
96	65	1	1	57.5521	0	0	0	0	52	1	0	1.12	20.83	1	1	8	4	150	1	1	31	10.5	0	620	55	1	25.8	8.6	1	48	1	1	1	0	0	0	0	0	0	0	0	0	0	0	0	0	0	0.126	0.149
97	66	2	1	87.3611	0	0	0	0	59	0	0	0.74	23.8751	0	1	8	1	285	3	2	30	10.2	0	480	56.6667	1	31.1	9.9	1	118	0	1	0	1	0	0	0	0	0	0	0	0	0	0	1	0	0	0.045	0.045
99	60	1	0	81.5494	0	0	2	0	72	1	0	0.87	24.1517	0	1	6	10	255	3	2	30	10.1	0	880	73.3333	1	28.8	9.1	0	-1	1	1	1	0	0	1	0	1	1	0	0	0	0	0	0	1	0	0.121	0.088
[truncated: 64 more columns]
